# Supplementary material for: Protein Structure-Guided Hidden Markov Models (HMMs) as A Powerful Method in the Detection of Ancestral Endogenous Viral Elements
Source: Viruses. 2019 Apr 2;11(4):320. doi: 10.3390/v11040320 (PMC6520822; doi:10.3390/v11040320)
Supplement: Supplementary file 1 [file viruses-11-00320-s001.zip]

Archive with 1 entries (1 files):
- Supplementary File 1.xlsx
